# Supplementary material for: Biochemical and Hematological Predictors of Mortality in Thai Patients with COVID-19
Source: Med Sci (Basel). 2025 Nov 24;13(4):281. doi: 10.3390/medsci13040281 (PMC12734457; doi:10.3390/medsci13040281)
Supplement: Supplementary file 1 [file medsci-13-00281-s001.zip]

Archive with 1 entries (1 files):
- medsci-3846529-supplementary.pdf
